# Supplementary material for: Comparison of Isotope Mass Balance and AquaCrop Model in Evapotranspiration Partitioning in a Maize Field of North China
Source: Plants (Basel). 2026 Jul 2;15(13):2059. doi: 10.3390/plants15132059 (PMC13363973; doi:10.3390/plants15132059)
Supplement: Supplementary file 1 [file plants-15-02059-s001.zip]

Archive with 1 entries (1 files):
- plants-4343582-supplementary.pdf
